# Supplementary material for: Detection of artificial pulmonary lung nodules in ultralow-dose CT using an ex vivo lung phantom
Source: PLoS One. 2018 Jan 3;13(1):e0190501. doi: 10.1371/journal.pone.0190501 (PMC5752031; doi:10.1371/journal.pone.0190501)
Supplement: S1 Dataset — (XLSX) [file pone.0190501.s001.xlsx]

## Sheet: Tabelle1
		LD 70			LD 150Sn			LD 100Sn				Reference protocol		ULD protocol 1		ULD protocol 2		ULD protocol 3
Nodule number	Nodule size in mm	N	C	J	N	C	J	N	C	J		Reader 1	Reader 2	Reader 1	Reader 2	Reader 1	Reader 2	Reader 1	Reader 2
1	14.2											5	5	5	5	5	5	4	4
2	1.4											5	5	4	4	4	4	4	4
3	6.1											5	5	5	5	5	5	5	5
4	10.2											5	5	5	5	5	5	5	4
5	2.9											5	5	4	4	4	5	4	4
6	15.6											5	5	5	5	5	5	5	5
7	2.3											5	5	4	5	4	5	4	4
8	2.3											5	5	4	4	4	4	3	3
9	12.5											5	5	5	5	5	5	5	5
10	8.4											5	5	5	5	5	5	5	5
11	2.9											5	5	3	3	4	4	3	3
12	2.3											5	5	4	4	4	4	4	4
13	3.2											5	5	5	5	5	5	5	5
14	2.3											5	5	3	3	3	3	1	1
15	13.7											5	5	5	5	5	5	5	5
16	3.2											5	5	4	4	4	4	4	3
17	13.7											5	5	5	5	5	5	5	5
18	9.5											5	5	5	5	5	5	5	5
19	3.2											5	5	4	4	4	4	3	3
20	10.2											5	5	5	5	5	5	5	5
21	8.4											5	5	5	5	5	5	5	5
22	8.4											5	5	5	5	5	5	5	5
23	13.7											5	5	5	5	5	5	5	5
24	3.8											5	5	4	4	4	4	3	3
25	12.2											5	5	5	5	5	5	5	5
26	2.3											5	5	3	4	3	3	2	2
27	11.5											5	5	5	5	5	5	5	5
28	3.2											5	5	4	4	4	4	4	4
29	9.5											5	5	5	5	5	5	5	5
30	14.9											5	5	5	5	5	5	5	5
31	10.2											5	5	5	5	5	5	5	5
32	20											5	5	5	5	5	5	5	5
33	11.1											5	5	5	5	5	5	5	5
34	2.9											5	5	4	4	4	4	4	4
35	12.2											5	5	5	5	5	5	5	5
36	2											5	5	4	4	4	4	2	2
37	13.9											5	5	5	5	5	5	5	5
38	2.3											5	5	4	3	4	3	2	1
39	0.9											5	5	4	3	4	4	3	3
40	11.3											5	5	5	5	5	5	5	5
41	2.7											5	5	4	5	4	3	2	1
42	14.1											5	5	5	5	5	5	5	5
43	2.3											5	5	3	3	4	4	1	1
44	1.8											5	5	3	3	4	3	1	1
45	14.9											5	5	5	5	5	5	5	5
46	2.3											5	5	3	3	4	4	2	2
47	10.1											5	5	5	5	5	5	4	4
48	1.8											5	5	1	1	2	2	1	1
49	1.1											5	5	1	1	1	1	1	1
50	2.3											5	5	2	2	2	2	1	1
51	12.9											5	5	5	5	5	5	5	5
52	1.8											5	5	2	2	2	2	1	1
53	2											5	5	3	3	3	3	2	3
54	11.5											5	5	5	5	5	5	5	5
55	9.2											5	5	5	5	5	5	5	5
56	8											5	5	5	5	5	5	5	5
57	4.1											5	5	5	5	5	5	5	5
58	1.8											5	5	1	1	2	2	1	1
59	7.1											5	5	5	5	5	5	4	5
60	9.4											5	5	5	5	5	5	5	5
61	10.5											5	5	5	5	5	5	5	5
62	3.4											5	5	5	5	5	5	5	4
63	1.8											5	5	2	1	3	3	1	1
64	1.5											5	5	2	3	2	3	2	2
65	2.3											5	5	3	4	3	4	2	3
66	1.8											5	5	2	2	2	2	1	1
67	1											5	5	1	1	1	1	1	1
68	1.8											5	5	2	3	3	3	2	2
69	15.3											5	5	5	5	5	5	5	5
70	6.2											5	5	5	5	5	5	5	5
71	12.9											5	5	5	5	5	5	5	5
72	17.3											5	5	5	5	5	5	5	5
73	1											5	5	1	1	1	1	1	1
74	1											5	5	2	2	1	1	1	1
75	1											5	5	1	1	1	1	1	1
76	2.5											5	5	4	4	4	4	4	4
77	2											5	5	4	4	4	4	3	3
78	1.8											5	5	4	4	3	4	3	4
79	11.6											5	5	5	5	5	5	5	5
80	6.4											5	5	5	5	5	5	5	5
81	2.7											5	5	4	4	4	4	3	3
82	3											5	5	4	4	4	4	3	4
83	11.6											5	5	5	5	5	5	5	5
84	10.7											5	5	5	5	5	5	5	5
85	1											5	5	1	1	1	2	1	1
86	12.1											5	5	5	5	5	5	5	5
87	1											5	5	1	1	1	2	2	2
88	1											5	5	2	1	2	2	1	1
89	1											5	5	2	2	2	2	2	2
90	2.1											5	5	4	4	4	4	3	4
91	14.6											5	5	5	5	5	5	5	5
92	3.2											5	5	4	4	4	4	3	4
93	1.8											5	5	1	2	2	2	1	1
94	1.5											5	5	2	2	2	2	1	1
95	2.5											5	5	3	2	4	4	3	2
96	9.4											5	5	5	5	5	5	5	5
97	3.7											5	5	5	5	5	5	5	5
98	12.9											5	5	5	5	5	5	5	5
99	9.4											5	5	5	5	5	5	5	5
100	1											5	5	2	2	3	2	2	2
101	1											5	5	2	2	2	2	1	1
102	1											5	5	2	2	2	2	1	1
103	1											5	5	1	1	1	1	1	1
104	12.6											5	5	5	5	5	5	5	5
105	1.8											5	5	4	4	4	5	4	4
106	1.8											5	5	4	4	4	4	3	3
107	1											5	5	2	3	2	3	1	1
108	1											5	5	2	2	2	2	1	1
109	3											5	5	4	4	5	5	4	3
110	3.9											5	5	4	5	4	5	3	4
111	17.8											5	5	5	5	5	5	5	5
112	11.4											5	5	5	5	5	5	5	5
113	8.6											5	5	5	5	5	5	5	5
114	3.3											5	5	4	4	4	4	3	3
115	3											5	5	3	4	4	4	4	3
116	6.7											5	5	5	5	5	5	5	5
117	3.4											5	5	4	5	4	5	3	3
118	11.2											5	5	5	5	5	5	5	5
119	12.3											5	5	5	5	5	5	5	5
120	6.8											5	5	5	5	5	5	5	5
121	1											5	5	1	1	1	1	1	1
122	1.6											5	5	3	3	4	4	2	2
123	3.7											5	5	5	5	5	5	5	5
124	1											5	5	1	1	1	1	1	1
125	9.8											5	5	5	5	5	5	5	5
126	13.3											5	5	5	5	5	5	5	5
127	15.2											5	5	5	5	5	5	5	5
128	2.2											5	5	2	2	3	3	3	3
129	3											5	5	2	3	3	4	2	2
130	17.6											5	5	4	4	3	4	3	3
131	15											5	5	3	3	3	3	2	2
132	17.3											5	5	4	4	4	4	3	3
133	14.5											5	5	4	5	4	4	4	3
134	11.5											5	5	5	4	5	5	4	4
135	14.5											5	5	4	4	3	2	3	3
136	11.4											5	5	4	4	4	4	4	3
137	8.6											5	5	4	4	4	4	3	3
138	9.2											5	5	4	4	4	5	3	4
139	8											5	5	4	4	4	4	4	3
140	14.7											5	5	4	4	4	4	4	4
141	13.5											5	5	4	4	4	4	4	4
142	12.6											5	5	4	4	4	4	4	3
143	11.9											5	5	4	4	4	4	3	3
144	14.6											5	5	4	4	4	4	3	3
145	16.6											5	5	4	4	4	4	3	3
146	12.1											5	5	4	4	4	4	4	3
147	12.1											5	5	4	3	4	4	3	3
148	13.8											5	5	4	4	4	3	3	3
149	10											5	5	4	5	4	4	4	4
150	19											5	5	4	4	4	4	4	4
151	3											5	5	4	3	4	4	3	3
152	11											5	5	4	4	4	4	3	3
153	2											5	5	4	3	4	4	3	3
154	3.5											5	5	3	2	4	4	4	4
155	9.3											5	5	5	5	5	5	5	5
156	8.1											5	5	5	5	5	5	5	5
157	8.4											5	5	5	5	5	5	5	5
158	6.8											5	5	5	5	5	5	5	5
159	5.1											5	5	5	5	5	5	5	5
160	7.6											5	5	5	5	5	5	5	5
161	10.1											5	5	5	5	5	5	5	5
162	5.5											5	5	4	4	4	4	4	4
163	10.8											5	5	5	5	5	5	5	5
164	7.2											5	5	5	5	5	5	5	5
165	12.6											5	5	5	5	5	5	5	5
166	12.7											5	5	5	5	5	5	5	5
167	8.4											5	5	5	5	5	5	5	5
168	11.9											5	5	5	5	5	5	5	5
169	12.6											5	5	5	5	5	5	5	5
170	10.1											5	5	5	5	5	5	5	5
171	10.6											5	5	5	5	5	5	5	5
172	13.5											5	5	5	5	5	5	5	5
173	6.3											5	5	5	5	5	5	5	5
174	8.8											5	5	5	5	5	5	5	5
175	7.4											5	5	5	5	5	5	5	5
176	11											5	5	5	5	5	5	5	5
177	19.9		5	5		5	5		5	5	19.9	5	5	5	5	5	5	5	5
178	7.4		5	5		5	5		5	5	7.4	5	5	5	5	5	5	5	5
179	9.7		5	5		5	5		5	5	9.7	5	5	5	5	5	5	5	5
180	14.5		5	5		5	5		5	5	14.5	5	5	5	5	4	4	5	5
181	21.5		5	5		5	5		5	5	21.5	5	5	5	5	5	5	5	5
182	13.7											5	5	5	5	4	4	4	4
183	21.1											5	5	5	5	5	5	5	5
184	6.2											5	5	5	5	4	4	4	4
185	13.6											5	5	5	5	5	5	5	5
186	13.4											5	5	5	5	4	4	5	5
187	15.4											5	5	4	4	5	5	5	5
188	6.8											5	5	4	4	4	4	4	4
189	6.6											5	5	4	4	5	5	5	5
190	5.8											5	5	5	4	4	4	4	4
191	8.6											5	5	4	5	5	5	5	5
192	8.3											5	5	3	4	4	4	4	4
193	10.2											5	5	4	4	5	5	5	5
194	9.6											5	5	3	4	4	4	5	5
195	5.5											5	5	4	3	4	4	4	5
